# Supplementary material for: Carbohydrate Intake and Closed-Loop Insulin Delivery System during Two Subsequent Pregnancies in Type 1 Diabetes
Source: Metabolites. 2022 Nov 18;12(11):1137. doi: 10.3390/metabo12111137 (PMC9699352; doi:10.3390/metabo12111137)
Supplement: Supplementary file 1 [file metabolites-12-01137-s001.zip]

Archive with 1 entries (1 files):
- metabolites-1996969-supplementary.pdf
